# Supplementary material for: Pharmaceutical and Safety Profile Evaluation of Novel Selenocompounds with Noteworthy Anticancer Activity
Source: Pharmaceutics. 2022 Feb 6;14(2):367. doi: 10.3390/pharmaceutics14020367 (PMC8875489; doi:10.3390/pharmaceutics14020367)
Supplement: Supplementary file 1 [file pharmaceutics-14-00367-s001.zip]

Archive with 1 entries (1 files):
- pharmaceutics-1568465-supplementary.pdf
